# Supplementary material for: Analysis of Expressed Genes of the Bacterium ‘Candidatus Phytoplasma Mali’ Highlights Key Features of Virulence and Metabolism
Source: PLoS One. 2014 Apr 11;9(4):e94391. doi: 10.1371/journal.pone.0094391 (PMC3984173; doi:10.1371/journal.pone.0094391)
Supplement: Information S1 — Overview about expressed proteins including assignment of the RNA-Seq and proteome data (this study), genes assigned to be differentially expressed in ‘ Ca . P. asteris’ strain OY-M [23] , and the proteome of mulberry dwarf phytoplasma [22] . Information provided in columns: (1) locus tag (bold letters indicate location in the chromosomal terminal inverted repeats); (2) gene name; (3) product name; (4) number of assigned RNA-Seq reads; (5) RPKM value of the assigned RNA-Seq reads (reads per kilobase transcript per million reads, for length normalization); (6) protein identification by MS proteome shotgun (this study); (7) sequence coverage of the protein by assigned peptides (MS proteome shotgun); (8) PEP location (posterior error probability); (9+10) phobius prediction of transmembrane region(s) (TM) and a signal peptide (SP); (11) identified by other proteome studies dealing with proteomic of phytoplasmas, in particular ‘Ca. P. mali’ and (12) COG category assignment. Colours highlight identified proteins (green), transcripts (blue) and genes with assigned transcript and protein (red). No colour was assigned for the mulberry dwarf phytoplasma proteins assigned to ‘Ca. P. mali’. (XLSX) [file pone.0094391.s001.xlsx]

## Sheet: table1_for_manuscript_trapro_V2
locus tag	gene	product	RNA-Seq	RPKM	proteome (+/-)	sequence coverage [%]	PEP; location	Phobius prediction		identified by other proteomic studies	assigned COGs category
								TM	SP				COGs categories
ATP_00001/497		hypothetical protein	5	20929.6	-	0	0	0	0	-	-		CELLULAR PROCESSES AND SIGNALING
ATP_00002/496		hypothetical protein	0	0	-	0	0	5	0	-	-		[D] Cell cycle control, cell division, chromosome partitioning
ATP_00003/495	znuB	ABC-type Mn/Zn transport system, permease component	0	0	-	0	0	9	0	2)	P		[M] Cell wall/membrane/envelope biogenesis
ATP_00004/494	znuB	ABC-type Mn/Zn transport system, permease component	0	0	-	0	0	8	0	-	P		[O] Post-translational modification, protein turnover, and chaperones
ATP_00005/493	znuC	ABC-type Mn/Zn transport system, ATPase component	1	1059.09	-	0	0	0	0	2)	P		[T] Signal transduction mechanisms
ATP_00006/492	znuA	znuA ABC-type Mn/Zn transport system, periplasmic component	0	0	-	0	0	0	Y	2)	P		[U] Intracellular trafficking, secretion, and vesicular transport
ATP_00007/491		conserved hypothetical protein	0	0	-	0	0	4	0	-	-		[V] Defense mechanisms
ATP_00008/490		hypothetical protein	1	1103.4	-	0	0	0	0	-	-		[W] Extracellular structures
ATP_00009/489		conserved hypothetical protein	0	0	-	0	0	7	0	2)	S		[Y] Nuclear structure
ATP_00010/488		hypothetical protein	0	0	-	0	0	1	Y	-	-		[Z] Cytoskeleton
ATP_00011/487		AAA+ ATPase	0	0	-	0	0	1	0	-	-		INFORMATION STORAGE AND PROCESSING
ATP_00012/486		hypothetical protein	0	0	-	0	0	2	0	-	-		[A] RNA processing and modification
ATP_00013/485	phnL	ABC transporter, ATPase component	0	0	+	8.1	7.81e-12	4	0	2)	V		[B] Chromatin structure and dynamics
ATP_00014/484		hypothetical protein	0	0	-	0	0	3	0	-	-		[J] Translation, ribosomal structure and biogenesis
ATP_00015/483		conserved hypothetical protein	0	0	-	1	1	6	0	-	-		[K] Transcription
ATP_00016/482		Zn-dependent carboxypeptidase	2	1056.97	+	25	1.03e-25	0	0	2)	E		[L] Replication, recombination and repair
ATP_00017/481		hypothetical protein	4	1406.47	+	60.7	0	2	0	-	-		METABOLISM
ATP_00018/480		hypothetical protein	1	1026.12	-	0	0	6	0	-	-		[C] Energy production and conversion
ATP_00019/479	mleP	Malate (citrate)/Na+ symporter	0	0	-	0	0	12	0	-	C		[E] Amino acid transport and metabolism
ATP_00020/478		hypothetical protein	0	0	+	37.9	6.63e-100	1	0	-	-		[F] Nucleotide transport and metabolism
ATP_00021/477		hypothetical protein	0	0	-	0	0	1	0	-	-		[G] Carbohydrate transport and metabolism
ATP_00022/476		hypothetical protein	0	0	-	0	0	1	0	-	-		[H] Coenzyme transport and metabolism
ATP_00023/475		hypothetical protein	0	0	-	0	0	2	0	-	-		[I] Lipid transport and metabolism
ATP_00024/474		hypothetical protein	0	0	-	0	0	0	0	-	-		[P] Inorganic ion transport and metabolism
ATP_00025/473		hypothetical protein	0	0	-	0	0	0	Y	-	-		[Q] Secondary metabolites biosynthesis, transport, and catabolism
ATP_00026/472		N-6 adenine specific DNA methyltransferase	1	335.513	-	0	0	0	0	-	V		POORLY CHARACTERIZED
ATP_00027/471	nfo	endonuclease IV	2	1837.72	-	0	0	0	0	2)	L		[R] General function prediction only
ATP_00028/470	srmB	Superfamily II DNA and RNA helicase	1	660.935	-	0	0	0	0	-	L/K/J		[S] Function unknown
ATP_00029/469	nusB	utilization substance protein, transcription termination factor	0	0	-	0	0	0	0	2)	K		http://clovr.org/docs/clusters-of-orthologous-groups-cogs/
ATP_00030/468	sodA	Superoxide dismutase	0	0	+	46.7	1.37e-124	0	0	-	P
ATP_00031/467	adk	Adenylate kinase (ATP-AMP transphosphorylase)	0	0	+	12.1	4.42e-07	0	Y	2)	F		1)	Ji et al., 2010 (Mulberry dwarf phytoplasma)
ATP_00032/466		hypothetical protein	0	0	-	0	0	6	0	-	-		2)	Oshima et al., 2011 (differential expressed genes of strain OY-M)
ATP_00033/465		hypothetical protein	0	0	-	1	1	1	0	-	-
ATP_00034/464	hflB	HflB protease	1	438.79	-	0	0	2	0	1)/2)	-			proteins only identified by RNA-Seq approach
ATP_00035		hypothetical protein	0	0	-	0	0	1	0	-	-			proteins only identified by MS shotgun
ATP_00036		hypothetical protein	0	0	-	0	0	1	0	-	-			proteins identified by both approaches
ATP_00037		conserved hypothetical protein	0	0	-	0	0	0	Y	2)	O
ATP_00038		hypothetical protein	1	271.869	+	1.8	0.0025841	1	0	-	-
ATP_00039		AAA+ ATPase	0	0	-	0	0	1	0	-	R
ATP_00040		hypothetical protein	0	0	-	0	0	1	0	-	-
ATP_00041		hypothetical protein	1	545.99	-	0	0	1	0	-	-
ATP_00042	pepP	Xaa-Pro aminopeptidase	0	0	-	0	0	0	0	-	E
ATP_00043	dnaX	DNA polymerase III	0	0	-	0	0	0	0	1)/2)	L
ATP_00044		conserved hypothetical protein	0	0	-	0	0	0	0	-	S
ATP_00045	recR	Recombinational DNA repair protein R	0	0	-	0	0	0	0	-	L
ATP_00046	rpoE	Putative DNA-directed RNA polymerase, delta subunit	0	0	-	0	0	0	0	-	-
ATP_00047	pssA	CDP-diacylglycerol-serine O-phosphatidyltransferase	0	0	-	0	0	7	0	2)	I
ATP_00048	psd	Phosphatidylserine decarboxylase proenzyme	0	0	-	0	0	1	0	-	I
ATP_00049	pyrG	CTP synthase	0	0	-	0	0	0	Y	-	F
ATP_00050	imp	Immunodominant membrane protein	4	6354.53	+	65.5	0	1	0	-	-
ATP_00051	dnaD	DNA replication protein	0	0	-	0	0	0	0	2)	L
ATP_00052	rnc	DsRNA-specific ribonuclease	0	0	-	0	0	0	0	2)	K
ATP_00053	plsX	Fatty acid/phospholipid biosynthesis enzyme	1	751.319	-	0	0	0	0	2)	I
ATP_00054	recG	ATP-dependent RecG-like helicase	3	1261.79	-	0	0	0	0	-	L/K
ATP_00055		hypothetical protein						0	0	-	-
ATP_00056		hypothetical protein	20	8027.8	-	0	0	1	0	-	-
ATP_00057		hypothetical protein	0	0	-	0	0	0	0	-	-
ATP_00058		hypothetical protein	0	0	-	0	0	1	0	-	-
ATP_00059	rep	Putative replication-associated protein, probable fragment	0	0	-	0	0	0	0	-	-
ATP_00060		Putative replication-associated protein, probable fragment	0	0	-	0	0	0	0	-	-
ATP_00061		hypothetical protein	4	7428.54	-	0	0	3	0	-	-
ATP_00062		hypothetical protein	0	0	-	0	0	0	0	-	-
ATP_00063		conserved hypothetical protein	0	0	-	0	0	0	0	-	L
ATP_00064	dppD	ABC-type dipeptide/oligopeptide transport system, ATPase component II	0	0	-	0	0	0	0	1)/2)	E
ATP_00065	dppF	putative dipeptide/oligopeptide transport system, ATPase component II	0	0	-	0	0	0	0	-	R/P/E
ATP_00066	dppC	ABC-type dipeptide/ oligopeptide transport system, permease component II	0	0	-	0	0	6	0	2)	P/E
ATP_00067	dppB	ABC-type dipeptide/oligopeptide transport system, permease component I	0	0	-	0	0	6	0	1)/2)	E
ATP_00068	dppA	ABC-type dipeptide-binding protein, solute binding protein	0	0	+	53	0	1	0	2)	E
ATP_00069	dnaC	ATP-binding loader protein for DnaB	0	0	-	0	0	0	0	2)	L
ATP_00070	dnaB2	Replicative DNA helicase DnaB-like	0	0	-	0	0	0	0	-	L
ATP_00071	mutM	Formamidopyrimidine-DNA glycosylase	0	0	-	0	0	0	0	1)/2)	L
ATP_00072	polA	DNA polymerase I (3'-5' exonuclease and polymerase domain	0	0	-	0	0	0	0	-	L
ATP_00073	ffh	Signal recognition particle, subunit FFH/SRP54	0	0	+	3.5	3.83e-05	0	0	1)/2)	U
ATP_00074	ftsY	cell divison protein FtsY homolog	0	0	-	0	0	0	0	2)	U
ATP_00075	topA	DNA topoisomerase I	0	0	-	0	0	0	0	-	U
ATP_00076		ribosome biogenisis GTP-binding protein YlqF/GTPase	0	0	-	0	0	1	0	1)	R
ATP_00077		conserved hypothetical protein	0	0	-	0	0	1	0	2)	-
ATP_00078	engC	GTPase EngC	0	0	-	0	0	0	0	2)	R
ATP_00079	pheT	Phenylalanyl-tRNA synthetase beta chain	0	0	-	0	0	0	0	1)/2)	J
ATP_00080	pheS	Phenylalanyl-tRNA synthetase alpha chain	0	0	-	0	0	0	0	-	J
ATP_00081	polC1	DNA polymerase III, alpha subunit	4	692.615	-	0	0	0	0	1)	L
ATP_00082		hypothetical protein	0	0	-	0	0	6	0	-	S
ATP_00083	rfaG	glucosyltransferase involved in LPS biosynthesis	0	0	-	0	0	0	0	-	M
ATP_00084		conserved hypothetical protein	0	0	-	0	0	6	0	2)	-
ATP_00085	pgpB	probable membrane-associated phospholipid phosphatase	0	0	-	0	0	6	0	-	-
ATP_00086		hypothetical protein	0	0	-	0	0	1	0	-	-
ATP_00087		similar to IcmE protein	1	221.422	+	18.2	1.24e-25	1	0	2)	-
ATP_00088		conserved hypothetical protein	0	0	-	0	0	4	0	-	-
ATP_00089		conserved hypothetical protein	0	0	-	0	0	0	0	-	-
ATP_00090		hypothetical protein	0	0	-	0	0	0	Y	-	-
ATP_00091		hypothetical protein	0	0	-	0	0	0	0	-	-
ATP_00092	trpS	Tryptophanyl-tRNA synthetase	1	766.608	-	0	0	0	0	-	J
ATP_00093		conserved hypothetical protein	1	1352.38	-	0	0	0	0	-	L
ATP_00094	degV	Uncharacterized protein, DegV family	3	2709.38	-	0	0	0	0	-	S
ATP_00095	degV	Uncharacterized BCR	4	3612.51	-	0	0	0	0	-	S
ATP_00096	lysU	Lysyl-tRNA synthetase	0	0	-	0	0	0	0	-	J
ATP_00097	dnaE	DNA polymerase III, alpha subunit	25	7158.34	-	0	0	0	0	2)	L
ATP_00098		conserved hypothetical protein	1	1831.34	-	0	0	3	0	-	-
ATP_00099	prfB	peptide chain release factor 2 (RF-2)	0	0	-	0	0	0	0	-	J
ATP_00100	secA	Preprotein translocase subunit SecA	0	0	-	0	0	0	0	1)	U
ATP_00101	phnL	ABC transporter, ATPase component	0	0	-	0	0	4	0	2)	V
ATP_00102	engB	ribosome biogenesis GTP-binding protein	0	0	-	0	0	0	0	2)	R
ATP_00103		putative telomere resolvase	4	1650.79	-	0	0	1	0	-	-
ATP_00104	mleP	Malate (citrate)/Na+ symporter	1	533.832	-	0	0	13	0	-	C
ATP_00105	pfkA	6-phosphofructokinase	0	0	-	0	0	0	0	2)	G
ATP_00106	cof	HAD superfamily hyrolase, subfamily IIb (sucrose phosphate phosphatase)	0	0	-	0	0	0	0	2)	R
ATP_00107	norM	Na+-driven multidrug efflux pump	0	0	-	0	0	12	0	-	V
ATP_00108	mutT	NTP pyrophosphohydrolases including oxidative damage repair enzymes	0	0	-	0	0	0	0	-	F
ATP_00109	fba	Fructose-bisphosphate aldolase	0	0	-	0	0	0	0	1)	G
ATP_00110	mdlA	Multidrug efflux pump, ATP-binding and permease protein	0	0	-	0	0	6	0	-	V
ATP_00111	mdlB	Multidrug efflux pump, ATP-binding and permease protein	0	0	-	0	0	6	0	1)	V
ATP_00112	iscU	NifU-like protein, putative involved in Fe-S cluster formation	0	0	-	0	0	0	0	2)	C
ATP_00113	csdB	NifS-like protein (selenocysteine lyase)	0	0	-	0	0	0	0	2)	E
ATP_00114	tyrS	Tyrosyl-tRNA synthetase	0	0	-	0	0	0	0	1)/2)	J
ATP_00115	srmB	Superfamily II DNA and RNA helicase	0	0	-	0	0	0	0	-	L/K/J
ATP_00116	eda	2-dehydro-3-deoxyphosphogluconate aldolase/4-hydroxy-2-oxoglutarate aldolase	0	0	+	30.5	7.48e-232	0	0	-	G
ATP_00117		conserved hypothetical protein	0	0	-	0	0	5	Y	2)	-
ATP_00118		conserved hypothetical protein	0	0	-	0	0	0	0	-	-
ATP_00119	himA	Bacterial nucleoid DNA-binding protein	0	0	+	67.9	3.92e-125	0	0	2)	L
ATP_00120	gpsA	Glycerol-3-phosphate dehydrogenase	0	0	-	0	0	0	Y	2)	C
ATP_00121	engA	GTP-binding protein EngA	0	0	-	0	0	0	0	1)/2)	S
ATP_00122	cmk	Cytidylate kinase	0	0	-	0	0	0	0	2)	F
ATP_00123		pseudouridine synthase	1	1085.24	-	1	1	0	0	-	J
ATP_00124	efb	translation elongation factor P (EF-P)	0	0	-	0	0	0	0	2)	J
ATP_00125	miaA	tRNA delta(2)-isopentenylpyrophosphate	1	879.044	-	2	2	0	0	2)	J
ATP_00126		putative metallophosphoesterase	0	0	-	0	0	0	0	2)	S
ATP_00127		putative phosphodiesterase	3	1504.07	-	3	3	1	0	-	R
ATP_00128		hypothetical protein	13	22703.8	-	4	4	1	0	-	-
ATP_00129		conserved hypothetical protein	0	0	-	0	0	2	0	-	-
ATP_00130	rnhC	Ribonuclease HIII	0	0	-	0	0	0	0	-	L
ATP_00131	hit	Diadenosine tetraphosphate hydrolase	0	0	-	0	0	0	0	-	F/G/R
ATP_00132	serS	Seryl-tRNA synthetase	0	0	-	0	0	0	0	2)	J
ATP_00133	rpsT	30S ribosomal protein S20	0	0	-	0	0	0	0	2)	-
ATP_00134	pgsA	CDP-diacylglycerol-3-phosphatidyltransferase	0	0	-	0	0	6	0	2)	I
ATP_00135	recA	Recombinase A	0	0	+	33.6	6.59e-28	0	0	1)	L
ATP_00136		conserved hypothetical protein	0	0	-	0	0	1	0	-	-
ATP_00137	gidA	Glucose-inhibited division protein A	1	421.941	-	0	0	0	0	1)	D
ATP_00138		conserved hypothetical protein	0	0	+	19.9	2.02e-13	2	0	-	-
ATP_00139		CMP/dCMP deaminase zinc-binding protein	0	0	-	0	0	0	0	-	F/J
ATP_00140	tdk	Thymidine kinase	0	0	-	0	0	0	0	2)	F
ATP_00141	rpmE	50S ribosomal protein L31	0	0	-	0	0	0	0	-	J
ATP_00142	glyA	Serine hydroxymethyltransferase	0	0	-	0	0	0	0	-	E
ATP_00143		hypothetical protein	0	0	-	0	0	2	0	-	-
ATP_00144		conserved hypothetical protein	2	4219.41	+	59	1.31e-134	0	0	2)	-
ATP_00145		hypothetical protein	2	1910.96	+	40.8	0	1	0	-	-
ATP_00146		AAA+ ATPase	4	2572.81	-	0	0	1	0	-	O
ATP_00147		hypothetical protein	5	3778.12	-	0	0	0	Y	-	-
ATP_00148		hypothetical protein	22	28579.7	-	0	0	1	Y	-	-
ATP_00149		hypothetical protein	0	0	+	35.4	1.94e-30	1	0	-	-
ATP_00150		hypothetical protein	0	0	+	25	4.43e-47	2	0	-	-
ATP_00151	mleP	Malate (citrate)/Na+ symporter	0	0	-	0	0	13	0	-	C
ATP_00152	tatD	Mg-dependent DNase	0	0	-	0	0	0	0	2)	L
ATP_00153	lpd	Dihydrolipoamide dehydrogenase	0	0	+	31.2	1.48e-261	0	0	-	C
ATP_00154	aceF	Dihydrolipoamide acyltransferase component	0	0	+	64.7	0	0	0	2)	C
ATP_00155	acoB	thiamine pyrophosphate-dependent dehydrogenase,	1	806.462	+	68.6	0	0	0	1)/2)	C
ATP_00156	acoA	Thiamine pyrophosphate-dependent dehydrogenase, E1 component	0	0	+	63.1	0	0	0	2)	C
ATP_00157	metN	ABC-type methionine transport system, ATPase component	0	0	-	0	0	0	0	2)	P
ATP_00158	asnS	Asparaginyl-tRNA synthetase	0	0	-	0	0	0	0	2)	J
ATP_00159	malK	ABC-type sugar transport system	0	0	-	0	0	0	0	1)/2)	G
ATP_00160	malF	ABC-type sugar transport system (probably encoding FT maltose/maltodextrin transporter subunit, also similar to UgpA), permase component	0	0	-	0	0	6	0	2)	G
ATP_00161	malG	ABC-type sugar transport system (probably encoding FT maltose/maltodextrin transporter subunit, also similar to UgpE), permease component II	0	0	-	0	0	6	0	-	G
ATP_00162	malE	ABC-type sugar transport system	3	1509.81	-	0	0	0	0	-	G
ATP_00163		Exopolyphosphatase-related protein	0	0	-	0	0	0	0	1)/2)	R
ATP_00164	thdF	tRNA modification GTPase	0	0	-	0	0	0	0	1)	R
ATP_00165	thrS	Threonyl-tRNA synthetase	0	0	-	0	0	0	0	1)	J
ATP_00166	tpiA	Triosephosphate isomerase	1	1018.2	-	0	0	0	0	1)	G
ATP_00167	ruvB	Holliday junction resolvasome, helicase subunit	7	5543.52	-	0	0	0	0	-	L
ATP_00168	ruvA	Holliday junction resolvasome, DNA-binding	1	1410.23	-	0	0	0	0	-	L
ATP_00169		conserved hypothetical protein	42	11053.8	-	0	0	1	0	-	-
ATP_00170	hsdS	Type I site-specific deoxyribonuclease S subunit, fragment	0	0	-	0	0	0	0	-	-
ATP_00171		Type I site-specific deoxyribonuclease S subunit, fragment	6	4088.57	-	0	0	0	0	-	-
ATP_00172	intQ	phage integrase, fragment	0	0	-	0	0	0	0	-	-
ATP_00173	plsY	acyl phosphate:glycerol-3-phosphate acyltransferase	0	0	-	0	0	5	0	2)	S
ATP_00174	sua5	Translation factor SUA5	0	0	-	0	0	0	0	-	J
ATP_00175	prfA	peptide chain release factor 1 (RF-1)	2	1515.59	-	0	0	0	0	2)	J
ATP_00176	dnaB1	Replicative DNA helicase	0	0	-	0	0	0	0	2)	L
ATP_00177	rplI	50S ribosomal protein L9	0	0	+	4.8	1.1e-09	2	0	-	T
ATP_00178	rpsR	SSU ribosomal protein S18P	0	0	+	27.8	2.85e-19	0	0	2)	J
ATP_00179	ssb	putative single-strand DNA-binding protein	0	0	+	80.6	4.51e-253	0	0	2)	L
ATP_00180	rpsF	30S ribosomal protein S6	0	0	-	0	0	0	0	-	J
ATP_00181	spoT	Guanosine-3'-5'-bis(diphosphate) 3'-pyrophosphohydrolase	0	0	-	0	0	0	0	1)/2)	T/K
ATP_00182	trmU	tRNA (5-methylaminomethyl-2-thioruidylate) methyltransferase	0	0	-	0	0	0	Y	2)	J
ATP_00183	qns	Glutamine-dependent NAD(+) synthetase	1	440.256	-	0	0	1	0	2)	R
ATP_00184	groES	10 kDa chaperonin (GroES protein)	0	0	+	62.2	3.43e-167	0	0	-	O
ATP_00185	groEL	chaperonin 60kDa, large subunit	7	3437.6	+	87.6	0	0	0	-	O
ATP_00186	nrdF	Ribonucleoside-diphosphate reductase, beta chain	0	0	-	0	0	0	0	2)	F
ATP_00187	nrdA	Ribonucleotide reductase, alpha subunit	0	0	-	0	0	0	0	2)	F
ATP_00188		conserved hypothetical protein	0	0	-	0	0	1	0	-	-
ATP_00189		conserved hypothetical protein	4	8576.03	+	21.1	7.49e-39	0	Y	2)	-
ATP_00190		hypothetical protein	0	0	-	0	0	0	0	-	-
ATP_00191	metI	ABC-type methionine transport system, permease component	1	1050.65	-	0	0	5	0	-	P
ATP_00192	metQ	ABC-type methionine transport system, periplasmic component	0	0	+	20.9	9.13e-73	1	0	2)	P
ATP_00193	dnaA	Chromosomal replication initiator protein	1	578.318	-	0	0	0	0	-	L
ATP_00194	dnaN	DNA polymerase sliding camp subunit	0	0	-	0	0	0	0	-	L
ATP_00195	gyrB	DNA gyrase, beta subunit	0	0	-	0	0	0	0	1)	L
ATP_00196	gyrA	DNA gyrase, alpha subunit	0	0	+	3.9	8.6e-10	0	0	1)	L
ATP_00197		hypothetical protein	0	0	-	0	0	0	Y	-	-
ATP_00198	yjeE	P-loop hydrolase	0	0	-	0	0	0	0	2)	R
ATP_00199		Glycoprotease family protein	0	0	-	0	0	0	0	-	O
ATP_00200		O-sialoglycoprotein endopeptidase	1	799.131	-	0	0	0	0	2)	O
ATP_00201	glnS	glutaminyl-tRNA synthetase	2	974.91	-	0	0	0	0	-	J
16S rRNA	16S rRNA	16S ribosomal RNA	76	39505	-	0	0	-	-	-	-
23S RNA	23S rRNA	23S ribosomal RNA	341	93091.3	-	0	0	-	-	-	-
5S rRNA	5S rRNA	5S ribosomal RNA	1	7127.38	-	0	0	-	-	-	-
ATP_00202		putative arsenate reductase related protein	0	0	-	0	0	0	0	-	P
ATP_00203		hypothetical protein	5	5708.07	-	0	0	7	0	-	S
ATP_00204	hrcA	negative regulator of class I heat shock protein	0	0	-	0	0	0	0	-	K
ATP_00205	grpE	chaperone GrpE	1	1117.43	+	51.9	4.32e-47	0	0	-	O
ATP_00206	dnaK	Molecular chaperone	0	0	+	59.8	0	0	0	1)/2)	O
ATP_00207	dnaJ	Chaperone protein	0	0	-	0	0	0	0	-	O
ATP_00208	lplA	Lipoate-protein ligase A	0	0	-	0	0	0	0	1)/2)	H
ATP_00209	recU	Holliday junction-specific endonuclease	0	0	-	0	0	0	0	-	R
ATP_00210		Zn-dependent hydrolase	0	0	-	0	0	0	0	1)/2)	-
ATP_00211	ykqC	RNaSE J1/J2	0	0	-	0	0	0	0	1)	R
ATP_00212	spoU	tRNA/rRNA methyltransferase	0	0	-	0	0	0	0	-	J
ATP_00213	fliA1	DNA-directed RNA polymerase specialized sigma subunit, fragment A	0	0	-	0	0	0	0	-	-
ATP_00214	fliA2	DNA-directed RNA polymerase specialized sigma subunit, fragment B	0	0	-	0	0	0	0	-	-
ATP_00215		hypothetical protein	0	0	-	0	0	0	0	-	-
ATP_00216		hypothetical protein	0	0	-	0	0	0	0	-	-
ATP_00217		conserved hypothetical protein	0	0	-	0	0	0	0	-	-
ATP_00218	gepA1	Uncharacterized phage-associated protein, fragment	0	0	-	0	0	0	0	-	-
ATP_00219		conserved hypothetical protein	0	0	-	0	0	0	0	-	-
ATP_00220	hsdM	Type I restriction-modification system, methyltransferase subunit	1	284.787	-	0	0	0	0	-	V
ATP_00221		P-type ATPase exporting cations (probably Ca2+)	0	0	-	0	0	10	0	-	P
ATP_00222		P-type ATPase exporting cations	0	0	-	0	0	8	0	1)/2)	P
ATP_00223	pth	Peptidyl-tRNA hydrolase	0	0	-	0	0	0	0	1)	J
ATP_00224	pduL	CoA-phosphotransacetylase, similar to propanediol FT utilization protein PduL	1	1366.39	+	64.2	4.69e-191	0	0	-	Q
ATP_00225		HD superfamily phosphohydrolase	8	5071.4	-	0	0	0	0	1)/2)	R
ATP_00226	ksgA	Dimethyladenosine transferase	0	0	-	0	0	0	0	1)	J
ATP_00227	spoVG	Putative septation protein SpoVG	0	0	+	67.3	0	0	0	-	M
ATP_00228		P-type ATPase exporting cations (probably cadmium)	1	392.43	-	0	0	8	0	2)	P
ATP_00229		conserved hypothetical protein	0	0	-	0	0	2	0	-	-
ATP_00230	ung	Uracil-DNA glycosylase	0	0	-	0	0	0	0	-	L
ATP_00231	dut	Deoxyuridine 5\'-triphosphate nucleotidohydrolase	0	0	+	24.5	3.82e-23	0	0	-	F
ATP_00232	rpsB	30S ribosomal protein S2	2	2152.76	+	23	8.21e-21	0	0	2)	J
ATP_00233	tsf	Elongation factor Ts (EF-Ts)	0	0	+	11.4	3.31e-66	0	0	-	J
ATP_00234	pyrH	Uridylate kinase	0	0	-	0	0	0	0	1)	F
ATP_00235	frr	Ribosome recycling factor	1	1417.81	+	55.1	8.1e-55	0	0	2)	J
ATP_00236	cdsA	phosphatidate cytidylyltransferase	0	0	-	0	0	9	0	2)	I
ATP_00237	thiJ	4-methyl-5(B-hydroxyethyl)-thiazole monophosphate biosynthesis enzyme	0	0	+	36.6	6.67e-167	0	0	2)	R
ATP_00238	pcnB	poly(A)polymerase	1	679.673	-	0	0	0	0	2)	J
ATP_00239		conserved hypothetical protein, similar to 3'-5' FT exoribonuclease YhaM	0	0	-	0	0	0	0	1)/2)	R
ATP_00240		conserved hypothetical protein	0	0	+	46.2	4.25e-20	0	0	2)	O
ATP_00241		conserved hypothetical protein	0	0	-	0	0	1	0	2)	-
ATP_00242		Conserved hypothetical protein	3	11987	-	0	0	1	0	2)	S
ATP_00243		N-6 adenine specific DNA methyltransferase	2	2820.46	-	0	0	0	0	2)	L
ATP_00244		conserved hypothetical protein	0	0	-	0	0	0	0	2)	H
ATP_00245		Had superfamily phosphatase, subfamily IIIa	1	1395.31	-	0	0	0	0	-	R
ATP_00246	greA	Transcription elongation factor	0	0	+	29.5	5.38e-162	0	0	2)	K
ATP_00247	ruvX	Holliday junction resolvase-like protein	0	0	-	0	0	0	0	-	L
ATP_00248	alaS	Alanyl-tRNA synthetase	0	0	+	4.2	2.5e-05	0	0	2)	J
ATP_00249		conserved hypothetical protein	0	0	-	0	0	0	0	-	-
ATP_00250		conserved hypothetical protein	0	0	-	0	0	0	0	2)	-
ATP_00251	engD	GTP-dependent nucleic acid-binding protein	0	0	-	0	0	0	0	-	J
ATP_00252	ileS	Isoleucyl-tRNA synthetase	0	0	-	0	0	0	0	1)/2)	J
ATP_00253		conserved hypothetical protein	2	2244.37	-	0	0	5	0	-	S
ATP_00254	holA	DNA polymerase III, delta subunit	0	0	-	0	0	0	0	2)	L
ATP_00255	dnaG	DNA primase DnaG, fragment	0	0	-	0	0	0	0	2)	-
ATP_00256		conserved hypothetical protein	0	0	-	0	0	0	0	-	-
ATP_00257	gepA2	phage-associated protein	0	0	-	0	0	0	Y	-	S
ATP_00258		hypothetical protein	0	0	-	0	0	0	Y	-	-
ATP_00259		hypothetical protein	0	0	-	0	0	1	0	-	-
ATP_00260		hypothetical protein, phage-associated	0	0	-	0	0	0	0	-	S
ATP_00261		hypothetical protein, phage-associated	0	0	-	0	0	0	Y	-	-
ATP_00262		N-6 adenine specific DNA methyltransferase	0	0	-	0	0	0	0	-	V
ATP_00263		conserved hypothetical protein	0	0	-	0	0	0	0	-	-
ATP_00264		hypothetical protein	0	0	-	0	0	0	0	-	-
ATP_00265		conserved hypothetical protein	0	0	-	0	0	2	0	2)	O
ATP_00266		hypothetical protein	0	0	+	31.1	1.3e-31	0	Y	-	-
ATP_00267		hypothetical protein	3	3090.39	-	0	0	1	0	-	-
ATP_00268		conserved hypothetical protein	0	0	+	37.2	2.22e-61	0	Y	-	S
ATP_00269	rpsO	30S ribosomal protein S15	0	0	-	0	0	0	0	2)	J
ATP_00270	hisS	Histidyl-tRNA synthetase	0	0	-	0	0	0	0	-	J
ATP_00271	aspS	aspS Aspartyl-tRNA synthetase	0	0	+	5.4	8.17e-05	0	0	-	J
ATP_00272	tilS	tRNA(Ile)-lysidine synthase	0	0	-	0	0	2	0	-	D
ATP_00273	hflB	HflB protease	0	0	+	3.4	8.86e-05	2	0	1)	-
ATP_00274	rluA	Pseudouridylate synthase	0	0	-	0	0	0	0	-	J
ATP_00275	lig	NAD-dependent DNA ligase	0	0	-	0	0	0	0	2)	L
ATP_00276		probable hemolysin	0	0	+	5.6	0.00013175	3	0	2)	R
ATP_00277	dhaK	kinase related to dihydroxyacetone kinase	33	17580.9	-	0	0	0	0	-	R
ATP_00278	rpmB	50S ribosomal protein L28	1	4185.92	-	0	0	0	0	2)	J
ATP_00279		probable dimethyladenosine transferase	3	1665.56	-	0	0	7	0	2)	I
ATP_00280		conserved hypothetical protein	0	0	-	0	0	5	0	-	-
ATP_00281	obgE	GTPase ObgE	1	624.913	-	0	0	0	0	2)	R
ATP_00282	rpmA	50S ribosomal protein L27	0	0	+	42.4	2.69e-64	0	0	2)	J
ATP_00283		conserved hypothetical protein	1	2487.86	-	0	0	0	0	2)	J
ATP_00284	rplU	50S ribosomal protein L21	1	2560.32	+	25.6	8.67e-49	0	0	-	J
ATP_00285		conserved hypothetical protein, rhodanese-like	2	1695.9	-	0	0	0	0	-	R
ATP_00286		nitroreductase	1	1325.19		0	0	0	0	-	C
ATP_00287		nitroreductase-like protein	1	2419.39	-	0	0	0	Y	-	-
ATP_00288	hcaD	NADH oxidase H2O2-forming	1	591.285	+	47	0	0	0	2)	R
ATP_00289	lepA	GTP-binding protein LepA (elongation factor)	0	0	-	0	0	0	0	1)/2)	M
ATP_00290	potA	ABC-type spermidine/putrescine transport, ATPase component	0	0	-	0	0	0	0	1)	E
ATP_00291	potB	ABC-type spermidine/putrescine transport, permease component I	1	984.004	-	0	0	6	0	-	E
ATP_00292	potC	ABC-type spermidine/putrescine transport, permease protein II	0	0	-	0	0	6	0	2)	E
ATP_00293	potD	ABC-type spermidine/putrescine transport, periplasmic component	0	0	-	0	0	2	0	-	E
ATP_00294	acpS	Holo-[acyl-carrier-protein] synthase	0	0	-	0	0	0	0	-	I
ATP_00295		Cold shock-like protein	2	6132.86	+	61.5	0	0	0	2)	K
ATP_00296	metK	S-adenosylmethionine synthetase	1	697.654	-	0	0	0	0	1)	H
ATP_00297	tig	Trigger factor (TF)	0	0	+	4.1	3.7e-05	0	0	1)	O
ATP_00298	lonA	ATP-dependent proteinase La 1 (Lon)	0	0	-	0	0	0	0	1)	O
ATP_00299		hypothetical protein	0	0	-	0	0	2	0	-	-
ATP_00300	rpsU	30S ribosomal protein S21	0	0	-	0	0	0	0	2)	-
ATP_00301		conserved hypothetical protein	0	0	-	0	0	0	0	2)	R
ATP_00302	era	Glycyl-tRNA synthetase	0	0	-	0	0	0	0	-	R
ATP_00303	recO	recombinational DNA repair protein O	0	0	-	0	0	0	0	-	L
ATP_00304	glyQS	Glycyl-tRNA synthetase	0	0	-	0	0	0	0	-	J
ATP_00305	dnaG1	DNA primase	7	3041.17	-	0	0	0	0	1)	L
ATP_00306	rpoD	DNA-dependent RNA polymerase sigma subunits	3	1883.66	-	0	0	0	0	1)/2)	K
ATP_00307		conserved hypothetical protein	2	5381.9	-	0	0	0	0	2)	R
ATP_00308	rpmF	50S ribosomal protein L32	0	0	-	0	0	0	0	-	J
ATP_00309		putative thiamine transporter protein, ThiA/YuaJ family	0	0	-	0	0	5	0	2)	-
ATP_00310	rpsD	SSU ribosomal protein S4	0	0	+	41.3	1.63e-26	0	0	2)	J
ATP_00311		P-type ATPase exporting cations (probably Mg2+)	1	296.974	-	0	0	10	0	-	P
ATP_00312		conserved hypothetical protein	0	0	-	0	0	3	0	-	S
ATP_00313	nusA	utilization substance protein A	0	0	-	0	0	0	0	-	K
ATP_00314		conserved hypothetical protein	3	8693.84	-	0	0	0	0	-	K
ATP_00315	infB	Translation initiation factor IF-2	28	11890.4	+	5.3	3.6e-10	0	0	1)/2)	J
ATP_00316	rbfA	Ribosome-binding factor A	0	0	-	0	0	0	0	2)	J
ATP_00317	priA	Primosomal protein, replication factor Y	1	335.513	-	0	0	0	0	-	L
ATP_00318		Channel protein, hemolysin III family	0	0	-	0	0	7	0	-	R
ATP_00319	ackA	Acetate kinase	0	0	+	34.8	1.89e-109	0	0	1)	C
ATP_00320	thyA	Thymidylate synthase	0	0	-	0	0	1	0	2)	F
ATP_00321	folA	Dihydrofolate reductase	0	0	-	0	0	0	0	2)	H
ATP_00322	plsC	1-acyl-sn-glycerol-3-phosphate acyltransferase	0	0	-	0	0	4	0	-	I
ATP_00323	tldD	Predicted Zn-dependent proteases and their inactivated homologs	0	0	+	7.1	1.55e-08	5	0	-	-
ATP_00324	pmbA	modulator of DNA gyrase	0	0	-	0	0	0	0	-	R
ATP_00325	trxA	Thioredoxin	0	0	+	17.8	0.0001007	0	0	-	O
ATP_00326	truB	pseudouridine synthase B	0	0	-	0	0	0	0	2)	J
ATP_00327		hypothetical protein	1	1648.21	-	0	0	1	0	-	-
ATP_00328	smpB	SsrA-binding protein	0	0	-	0	0	0	0	-	O
ATP_00329	ppa	Inorganic pyrophosphatase	0	0	-	0	0	0	0	2)	C
ATP_00330		probable transporter, permease component	1	1209.69	-	0	0	5	0	-	P
ATP_00331	mscL	Large-conductance mechanosensitive channel	0	0	-	0	0	2	0	2)	M
ATP_00332	rplM	50S ribosomal protein L13	0	0	+	11.4	1.94e-06	0	0	-	I/J
ATP_00333	rpsI	30S ribosomal protein S9	0	0	+	36.9	5.74e-23	0	0	1)/2)	J
ATP_00334	gltX	Glutamyl-tRNA synthetase	0	0	-	0	0	0	0	-	J
ATP_00335	cysS	Cysteinyl-tRNA synthetase	0	0	-	0	0	0	0	2)	J
ATP_00336		probable cation transport ATPase (similar to MgtA), fragment	1	321.601	-	0	0	10	0	2)	-
ATP_00337	pdlB	Putative lysophospholipase	0	0	-	0	0	1	0	1)	-
ATP_00338	valS	Valyl-tRNA synthetase	1	305.223	-	0	0	0	0	-	J
ATP_00339	pldB	Putative lysophospholipase	0	0	-	0	0	0	0	-	I
ATP_00340	rpsJ	30S ribosomal protein S10	0	0	+	64.9	2.72e-70	0	0	-	J
ATP_00341	rplC	50S ribosomal protein L3	0	0	+	37.4	1.54e-244	0	0	-	J
ATP_00342	rplD	50S ribosomal protein L4	0	0	+	39.3	2.82e-151	0	0	-	J
ATP_00343	rplW	50S ribosomal protein L23	0	0	+	24.2	3.02e-43	0	0	2)	J
ATP_00344	rplB	50S ribosomal protein L2	0	0	+	11.8	4.16e-15	0	0	-	J
ATP_00345	rpsS	30S ribosomal protein S19	0	0	+	54.1	5.74e-16	0	0	-	J
ATP_00346	rplV	50S ribosomal protein L22	0	0	+	39.2	4.52e-177	0	0	-	J
ATP_00347	rpsC	30S ribosomal protein S3	0	0	+	13.5	6.95e-17	0	0	2)	J
ATP_00348	rplP	50S ribosomal protein L16	0	0	+	26.1	3.32e-156	0	0	-	J
ATP_00349	rpmC	50S ribosomal protein L29	0	0	+	55.1	3.71e-159	0	0	-	J
ATP_00350	rpsQ	30S ribosomal protein S17	0	0	-	0	0	0	0	-	J
ATP_00351	rplN	50S ribosomal protein L14	0	0	+	33.9	9.86e-10	0	0	2)	J
ATP_00352	rplX	50S ribosomal protein L24	0	0	+	44.4	1.33e-19	0	0	-	J
ATP_00353	rplE	50S ribosomal protein L5	0	0	+	49.4	2.28e-71	0	0	-	J
ATP_00354	rpsN	30S ribosomal protein S14	0	0	+	38.5	8.51e-13	0	0	-	J
ATP_00355	rpsH	SSU ribosomal protein S8P	0	0	+	47.3	1.33e-58	0	0	-	J
ATP_00356	rplF	50S ribosomal protein L6	0	0	+	32.1	6.54e-20	0	0	-	J
ATP_00357	rplR	50S ribosomal protein L18	0	0	+	32.8	9.47e-47	0	0	2)	J
ATP_00358	rpsE	30S ribosomal protein S5	0	0	+	58.8	4.51e-126	0	0	2)	J
ATP_00359	rpmD	50S ribosomal protein L30	0	0	+	53.2	2.41e-09	0	0	-	J
ATP_00360	rplO	50S ribosomal protein L15	0	0	-	0	0	0	0	2)	J
ATP_00361	secY	Preprotein translocase subunit SecY	1	635.453	-	0	0	9	0	-	U
ATP_00362	map	Methionine aminopeptidase	0	0	-	0	0	0	0	-	J
ATP_00363	infA	Translation initiation factor IF-1	0	0	+	57	1.03e-12	0	0	-	J
ATP_00364	rpmJ	50S ribosomal protein L36	0	0	-	0	0	0	0	-	-
ATP_00365	rpsM	30S ribosomal protein S13	1	2060.26	+	45	6.97e-64	0	0	1)	TL
ATP_00366	rpsK	30S ribosomal protein S11	1	2013.08	+	22.1	7e-53	0	0	-	TL
ATP_00367	rpoA	DNA-directed RNA polymerase, alpha chain	1	794.317	+	19.6	2.92e-52	0	0	1)/2)	K
ATP_00368	rplQ	50S ribosomal protein L17	0	0	+	33.3	7.54e-119	0	0	1)	J
ATP_00369	cbiO2	ABC-type cobalt transport system, ATPase	1	958.957	-	0	0	0	0	1)/2)	P
ATP_00370	cbiO	cobalt transport ATP-binding protein cbiO	0	0	-	0	0	0	0	1)	P
ATP_00371	cbiQ	ABC-type cobalt transport system, permease	2	1515.59	-	0	0	9	0	2)	P
ATP_00372	truA	pseudouridine synthase A	0	0	-	0	0	0	0	-	J
ATP_00373	tmk	Thymidylate kinase	0	0	-	0	0	0	0	2)	F
ATP_00374	holB	DNA polymerase III, delta prime subunit	0	0	-	0	0	0	0	-	L
ATP_00375	tpm	tetrapyrrole (Corrin/Porphyrin) methylase	0	0	-	0	0	1	0	-	R
ATP_00376	metG	methionyl-tRNA synthetase	0	0	-	0	0	1	Y	1)	J
ATP_00377	pgi	Glucose-6-phosphate isomerase	0	0	-	0	0	0	0	2)	G
ATP_00378	rpmH	50S ribosomal protein L34	1	5860.29	-	0	0	0	0	2)	-
ATP_00379	rnpA	Ribonuclease P	0	0	-	0	0	1	0	2)	J
ATP_00380	yidC	preprotein translocase subunit YidC	0	0	-	0	0	7	0	-	U
16S rRNA	16S rRNA	16S ribosomal RNA	79	41064.4	-	0	0	-	-	-	-
23S RNA	23S RNA	23S ribosomal RNA	298	81380.6	-	0	0	-	-	-	-
5S rRNA	5S rRNA	5S ribosomal RNA	1	7127.38	-	0	0	-	-	-	-
ATP_00381	pnp	Polyribonucleotide nucleotidyltransferase	0	0	-	0	0	0	0	-	J
ATP_00382	hflB	HflB protease	0	0	-	0	0	1	0	-	O
ATP_00383	rpmG	50S ribosomal protein L33	0	0	-	0	0	0	0	2)	J
ATP_00384	secE	Preprotein translocase subunit SecE	0	0	-	0	0	3	0	2)	-
ATP_00385	nusG	Transcription antitermination protein NusG	1	1345.47	-	0	0	0	0	-	K
ATP_00386	rplK	50S ribosomal protein L11	0	0	-	0	0	0	0	2)	J
ATP_00387	rplA	50S ribosomal protein L1	0	0	+	30.7	9.78e-152	0	0	1)	J
ATP_00388	rplJ	LSU ribosomal protein L10P	0	0	+	37	9.79e-108	1	0	1)/2)	J
ATP_00389	rplL	50S ribosomal protein L7/L12	0	0	+	89.6	0	0	0	-	J
ATP_00390	rpoB	DNA-directed RNA polymerase, beta chain	1	206.996	-	0	0	0	0	1)/2)	K
ATP_00391	rpoC	DNA-directed RNA polymerase beta' chain	1	194.91	-	0	0	0	0	1)	K
ATP_00392	rpsL	30S ribosomal protein S12	1	1910.96	+	23.7	1.99e-29	0	0	-	J
ATP_00393	rpsG	30S ribosomal protein S7	0	0	+	55.9	8.18e-184	0	0	-	J
ATP_00394	fusA	Elongation factor G 1 (EF-G 1)	1	382.748	+	21.1	7.24e-232	0	0	1)	J
ATP_00395	tuf	Elongation factor Tu	6	4026.15	+	67.3	0	0	0	1)	J
ATP_00396	pldB	probable lysophospholipase	0	0	-	0	0	1	0	-	I
ATP_00397	fliA3	DNA-dependent RNA polymerase sigma subunits	0	0	-	0	0	0	0	2)	K/T
ATP_00398	ssb	Single-stranded DNA binding protein	0	0	-	0	0	0	0	2)	L
ATP_00399		hypothetical protein	0	0	-	0	0	0	0	-	-
ATP_00400		hypothetical protein	0	0	-	0	0	1	0	-	-
ATP_00401		hypothetical protein	0	0	-	0	0	3	0	-	-
ATP_00402		conserved hypothetical protein, phage-related	0	0	-	0	0	0	0	1)/2)	L
ATP_00403	tmk	Thymidylate kinase	0	0	-	0	0	0	0	2)	L
ATP_00404		conserved hypothetical protein	0	0	-	0	0	1	0	2)	-
ATP_00405		hypothetical protein	0	0	-	0	0	1	0	-	-
ATP_00406		AAA+ ATPase	1	644.775	-	0	0	1	0	-	O
ATP_00407		hypothetical protein	5	12801.6	-	0	0	0	0	-	-
ATP_00408		hypothetical protein	0	0	-	0	0	0	0	-	-
ATP_00409		hypothetical protein	2	5120.64	-	0	0	0	0	-	-
ATP_00410		conserved hypothetical protein	0	0	-	0	0	0	0	-	-
ATP_00411	gepA3	Uncharacterized phage-associated protein	1	1579.12	-	0	0	0	0	-	S
ATP_00412		hypothetical protein	10	4821.08	-	0	0	2	0	-	D
ATP_00413		hypothetical protein	13	13236.6	+	20.8	7.67e-65	1	0	-	-
ATP_00414		conserved hypothetical protein, fragment	15	6442.5	-	0	0	0	Y	-	-
ATP_00415	dnaG2	DNA primase	2	1348.92	-	0	0	0	0	-	L
ATP_00416		hypothetical protein	0	0	-	0	0	1	0	-	-
ATP_00417		hypothetical protein	0	0	-	0	0	0	0	-	-
ATP_00418		hypothetical protein	0	0	-	0	0	0	0	-	-
ATP_00419		hypothetical protein	0	0	-	0	0	0	0	-	-
ATP_00420		probable replicative DNA helicase	1	544.862	-	0	0	0	0	-	L
ATP_00421		conserved hypothetical protein	0	0	-	0	0	0	0	-	-
ATP_00422	polC2	DNA polymerase III subunit alpha	0	0	-	0	0	0	0	1)	L
ATP_00423		Putative transposase, contains integrase core domain, probable Zn dependent	0	0	-	0	0	0	0	2)	L
ATP_00424		conserved hypothetical protein, fragment	0	0	-	0	0	3	0	-	-
ATP_00425		conserved hypothetical protein, fragment	0	0	-	0	0	1	0	-	-
ATP_00426		conserved hypothetical protein	0	0	-	0	0	0	Y	2)	-
ATP_00427		hypothetical protein	1	861.807	-	0	0	7	0	-	-
ATP_00428		hypothetical protein	0	0	-	0	0	0	0	-	-
ATP_00429		conserved hypothetical protein	0	0	-	0	0	4	0	-	-
ATP_00430		conserved hypothetical protein	1	2866.45	-	0	0	0	0	-	-
ATP_00431	pepA	Putative aminopeptidase	1	528.483	+	49.7	0	0	0	1)	E
ATP_00432		hypothetical protein	0	0	-	0	0	0	0	-	-
ATP_00433		conserved hypothetical protein	0	0	-	0	0	5	0	-	-
ATP_00434	uvrD	ATP-dependent DNA helicase	0	0	-	0	0	0	0	1)/2)	L
ATP_00435	proS	Prolyl-tRNA synthetase	0	0	-	0	0	0	0	2)	J
ATP_00436	argS	Arginyl-tRNA synthetase	13	6057.01	-	0	0	0	0	2)	J
ATP_00437	rpsP	30S ribosomal protein S16	0	0	+	40.2	3.17e-170	0	0	-	J
ATP_00438	rimM	16S rRNA-processing protein	0	0	-	0	0	0	0	-	J
ATP_00439	trmD	tRNA (guanine-N(1)-)-methyltransferase	0	0	-	0	0	0	0	-	J
ATP_00440	rplS	50S ribosomal protein L19	0	0	+	40.7	5.9e-39	0	0	-	J
ATP_00441	infC	Translation initiation factor IF-3	5	7089.06	-	0	0	0	0	-	J
ATP_00442	rpmI	50S ribosomal protein L35	0	0	-	0	0	0	0	-	J
ATP_00443	rplT	LSU ribosomal protein L20	6	6970.39	+	27.9	6.01e-14	0	0	-	J
ATP_00444		hypothetical protein	0	0	-	0	0	6	0	-	-
ATP_00445	acpP	Acyl carrier protein	0	0	-	0	0	0	0	-	I/Q
ATP_00446	leuS	leucyl-tRNA synthetase	0	0	-	0	0	0	0	1)	J
ATP_00447	gmk	Guanylate kinase	0	0	-	0	0	0	Y	-	F
ATP_00448	rpoZ	DNA-directed RNA polymerase, omega chain	0	0	-	0	0	0	0	-	-
ATP_00449	mraW	methyltransferase involved in cell envelope biogenesis	0	0	-	0	0	0	0		M
ATP_00450	sfcA	NAD(P)-dependent malate dehydrogenase	0	0	+	62.5	0	0	0	-	C
ATP_00451		conserved hypothetical protein, fragment	7	9515.42	+	35	0	0	Y	2)	-
ATP_00452		conserved hypothetical protein, fragment	0	0	-	0	0	5	Y	-	-
ATP_00453		hypothetical protein	1	1238.09	-	0	0	1	0	-	-
ATP_00454	hflB	HflB protease, fragment	0	0	-	0	0	0	0	-	-
ATP_00455	xseA	Exonuclease VII, large subunit	0	0	-	0	0	0	0	-	L
ATP_00456		probable ABC transporter, periplasmic component (showing similarities to Botulinum neurotoxin)	0	0	-	0	0	1	0	-	E
ATP_00457	hflB	HflB protease	0	0	-	0	0	2	0	-	-
ATP_00458		hypothetical protein	0	0	-	0	0	0	Y	-	-
ATP_00459		predicted outer surface lipoprotein	1	359.772	-	0	0	1	0	-	D
ATP_00460		AAA+ ATPase	1	736.629	-	0	0	1	0	2)	O
ATP_00461		hypothetical protein	0	0	-	0	0	0	Y	-	-
ATP_00462		conserved hypothetical protein	0	0	-	0	0	0	Y	2)	-
ATP_00463	oppA	ABC-type oligopeptide transport system, periplasmatic component	0	0	-	0	0	1	0	-	E
